# Supplementary material for: Tumor-Infiltrating B Cells and Tissue-Resident Memory T Cells as Prognostic Indicators in Brain Metastases Derived from Gastrointestinal Cancers
Source: Cancers (Basel). 2024 Nov 8;16(22):3765. doi: 10.3390/cancers16223765 (PMC11591993; doi:10.3390/cancers16223765)
Supplement: Supplementary file 1 [file cancers-16-03765-s001.zip]

Archive with 1 entries (1 files):
- cancers-3149107-supplementary.pdf
